# Supplementary material for: Numerical Investigation on Effect of Chamfering on Mechanical Behaviors in Continuous Network Composite
Source: Materials (Basel). 2025 Oct 21;18(20):4810. doi: 10.3390/ma18204810 (PMC12565935; doi:10.3390/ma18204810)
Supplement: Supplementary file 1 [file materials-18-04810-s001.zip]

Archive with 1 entries (1 files):
- materials-3908503-supplementary.pdf
